# Supplementary material for: Evolutionary history predicts the response of tree species to forest loss: A case study in peninsular Spain
Source: PLoS One. 2018 Sep 20;13(9):e0204365. doi: 10.1371/journal.pone.0204365 (PMC6147707; doi:10.1371/journal.pone.0204365)
Supplement: S1 Table — Fossils were assigned to the most recent common ancestors (MRCA) of the listed taxa. (XLSX) [file pone.0204365.s001.xlsx]

## Sheet: Tabla_Nodes
Table S1. Fossil information and minimum and maximum age constraints used in the phylogenetic analysis. Placement of the fossil was assigned to the most recent common ancestor (MRCA) of the listed taxa.
clade	MRCA	fossil	fossil type	stem/crown	minimum age	maximum age	Reference
Euphyllophyta	Pteridium, Salix	unnamed	seed	crown	365	365	1
Eudicotyledonae	Dendromecon, Quercus	multiple	pollen	crown	125	136.9	2
Canellales	Piper, Canella	unnamed	pollen	stem	122.5	142.2	2
Pinus - Picea	Pinus, Picea	Pityostrobus bernissartensis	cone	crown	118.5	127.5	3
Magnoliales	Magnolia, Laurus	unnamed	flower	stem	108.8	120.7	2
Ericales	Ardisia, Arbutus	unnamed	flower	crown	91.2	103.1	2
Myrtales	Bucida, Eugenia	Esqueiria futabensis	flower	crown	88.2	100.1	2
Caryophyllales	Tamarix, Opuntia	unnamed	seed	crown	83.5	95.4	2
Pandanales	Sabal, Pseudophoenix	Pandanus sp.	pollen	crown	65	81.1	2
Sapindales	Aesculus, Rhus	unnamed	fruit	crown	65	76.9	2
Fabales	Suriana, Acacia	unnamed	fruit	crown	59.9	71.8	2
Simaroubaceae	Castela, Amyris	Ailanthus sp.	fruit, leaves	stem	50	61.9	2
Salix plus Populus	Xylosma, Salix	Pseudosalix handleyi	flower	stem	48	59.9	2
Lamiales	Duranta, Fraxinus	Fraxinus wilcoxiana	fruit	crown	44.3	56.2	2
References
1	Smith, S. A., Beaulieu, J. M., & Donoghue, M. J. (2010). An uncorrelated relaxed-clock analysis suggests an earlier origin for flowering plants. Proceedings of the National Academy of Sciences, 107, 5897–5902.
2	Zanne, A. E., Tank, D. C., Cornwell, W. K., Eastman, J. M., Smith, S. A., FitzJohn, R. G., … Beaulieu, J. M. (2014). Three keys to the radiation of angiosperms into freezing environments. Nature, 506, 89–92.
3	Gernandt, D. S., Magallón, S., Geada López, G., Zerón Flores, O., Willyard, A., & Liston, A. (2008). Use of simultaneous analyses to guide fossil‐based calibrations of Pinaceae phylogeny. International Journal of Plant Sciences, 169, 1086–1099.
